# Supplementary material for: Leaf nutritional composition and calcium speciation of a karst-endemic wild vegetable used by the indigenous people of Hainan Island, China
Source: Front Nutr. 2026 Feb 24;13:1749876. doi: 10.3389/fnut.2026.1749876 (PMC12971525; doi:10.3389/fnut.2026.1749876)
Supplement: Supplementary file 1 [file Table_1.xlsx]

## Sheet: Table S1 Comparison of the nutr
Supplementary Table 1. Comparison of the nutritional components of P. heterotricha and common stem and leaf vegetables
Chinese name	English name	Latin name	Macronutrient (g/100g)							Trace elements (mg/100g)										Vitamins (mg/100g)
			Protein	Fat	Moisture	Carbohydrate	Dietary fiber	Ash	Energy/kcal	Ca	Mg	P	K	Fe	Na	Mn	Zn	Cu	Se	Vitamin A	Vitamin B1	Vitamin B2	Vitamin C	Vitamin D	Vitamin E
烟叶	Yanye	Primulina heterotricha	0.0210 ± 0.01	0.200 ± 0.02	95.4 ± 0.22	0.709 ± 0.34	2.95 ± 0.03	0.720 ± 0.09	3.72 ± 1.31	289 ± 1.32	41.5 ± 1.74	14.3 ± 1.72	11.0 ± 1.09	1.98 ± 0.21	1.76 ± 0.38	0.758 ± 0.07	0.172 ± 0.02	0.0272 ± 0.01	0.00210 ± 0.0004	0.0188 ± 0.01	0.149 ± 0.02	0.0837 ± 0.03	0.104 ± 0.08	Tr	0.0929 ± 0.01
大白菜	*Bok choi*, white	Brassica pekinensis	1.7	0.2	93.6	3.7	0.6	0.8	22	69	12	30	130	0.5	89.3	0.21	0.21	0.03	0.33	0.021	—	—	47.0	—	0.92
小白菜	*Bok choy*, petiole,raw	Brassica chinensis	1.4	0.3	94.8	2.4	—	1.1	14	117	30	26	116	1.3	132.2	0.15	0.23	0.02	0.39	0.154	—	—	64	—	0.4
圆白菜	Cabbage	Brassica oleracea var. capitata	1.5	0.2	93.2	4.6	1	0.5	24	49	12	26	124	0.6	27.2	0.18	0.25	0.04	0.96	0.006	—	—	40	—	0.5
羽衣甘蓝	Kale	Brassica oleracea var. acephala	5	0.4	87.2	5.7	3.2	1.7	69	66	53	82	395	1.6	66.8	0.4	0.56	0.06	—	0.364	—	—	63	—	1.12
菠菜	Spinach	Spinacia oleracea	2.6	0.3	91.2	4.5	1.7	1.4	28	66	58	47	311	2.9	85.2	0.66	0.85	0.1	0.97	0.243	—	—	32	—	1.74
苋菜	Amaranh, pale green	Amaranthus tricolor	2.8	0.3	90.2	5	2.2	1.7	30	187	119	59	207	5.4	32.4	0.78	0.8	0.13	0.52	0.176	—	—	47	—	0.36
茼蒿	Chrysanthemum crown daisy, greens	Chrysanthemum coronarium	1.9	0.3	93	3.9	1.2	0.9	24	73	20	36	220	2.5	161.3	0.28	0.35	0.06	0.6	0.126	—	—	18	—	0.92
生菜	Lettuce	Lactuca sativa var. lonifolia	1.6	0.4	96.7	1.1	—	0.2	12	14	7	12	91	0.2	16.1	0.06	0.12	0.01	0.04	0.002	—	—	Tr	—	Tr
空心菜	Water spinach, raw	Ipomoea aquatica	2.2	0.2	92.3	4	—	1.3	19	115	46	37	304	1	107.6	0.52	0.27	0.05	—	0.143	—	—	5	—	0.1
红薯叶	Sweet potato leaves	Ipomoea batatas	3.1	Tr	90.8	5.1	2.8	1	27	180	58	38	115	1.2	44	0.93	0.21	0.11	—	0.113	—	—	Tr	—	1.37
南瓜藤	Pumpkin Tender leaves	Cucurbita moschata	1.7	0	93.3	3.2	—	1.8	17	14	16	53	303	1.1	1.8	0.15	0.35	0.08	—	0.035	—	—	13.5	—	0.59
马齿苋	Purslane	Portulaca oleracea	2.3	0.5	92	3.9	0.7	1.3	117	85	—	56	—	1.5	—	—	—	—	—	0.372	—	—	23	—	—
蒲公英	Dandelion greens	Taraxacum mongolicum	4.8	1.1	84	7	2.1	3.1	221	216	54	93	327	4	76	0.58	0.35	0.44	—	1.225	—	—	47	—	0.02
香椿	Toona leaf, young	Toona sinensis	1.7	0.4	85.2	10.9	1.8	1.8	211	96	36	147	172	3.9	4.6	0.35	2.25	0.09	4.2	0.117	—	—	40	—	0.99
枸杞	Leaf, Chinese wolf berry	Lycium chinensis	3	1.3	90.3	5.3	—	1.2	34	1460	—	310	4120	22	235	5.6	4.4	1.3	—	—	—	—	24	—	—
Note: Values are expressed as mean ± SD, n = 5; Recommended daily intake amounts are based on Yang (2018); “—” indicates not tested; “Tr” indicates not detected; “0” indicates an estimated or theoretical zero value, or absence, or a measured value of zero.

## Sheet: 维生素含量
维生素含量/[μg·(100g)-1]	Vitamin A	Vitamin B1	Vitamin B2	Vitamin C	Vitamin D	Vitamin E	参考文献
P. heterotricha	18.8	149	83.7	104	Undetected	92.9
枸杞Lycium chincnse	/	/	/	24mg	/	/
树仔菜Sauropus anduogynus				24.6mg			周聪等，2010
百花菜（Solanum nigrum）				0.23mg
革命菜 Gynura crepidioides				0.12mg
马齿苋 P. oleracea				0.73mg
香椿T. sinensis	/	0.7	1.2	400		/
菜心Flowering Chinese cabbage	/	0.23	0.65	289		/
菠菜S. oleracea	/	0.78	1.89	281		/
紫花碎米荠 Cardamine tangutorum	27.2	/	160	50.3	/	0.967	王静等，2020
鬼针草				45000
马齿苋Portulaca oleracea				23 mg
水芹Oenanthe javanica
紫苏Perilla frutescens
薄荷Mentha canadensis
野茼蒿Crassocephalum crepidioides
海菜花Ottelia acuminata
鸭跖草Commelina communis
